# Supplementary material for: Unveiling the Anti-Cancer Potential of Onoceranoid Triterpenes from Lansium domesticum Corr. cv. kokosan: An In Silico Study against Estrogen Receptor Alpha
Source: Int J Mol Sci. 2023 Oct 9;24(19):15033. doi: 10.3390/ijms241915033 (PMC10573215; doi:10.3390/ijms241915033)
Supplement: Supplementary file 1 [file ijms-24-15033-s001.zip]

Archive with 1 entries (1 files):
- ijms-2600030-supplementary.pdf
